# Supplementary material for: Silanized Graphene Oxide-Supported Pd Nanoparticles and Silicone Rubber for Enhanced Hydrogen Elimination
Source: Materials (Basel). 2022 Jun 29;15(13):4578. doi: 10.3390/ma15134578 (PMC9267170; doi:10.3390/ma15134578)
Supplement: Supplementary file 1 [file materials-15-04578-s001.zip]

Archive with 1 entries (1 files):
- materials-1768834-supplementary.pdf
